# Supplementary material for: The inclusion of disability and aging in COVID-19 hygiene behavior change interventions across low-and middle-income countries: A review using the COVID-19 Inclusive WASH Checklist
Source: Front Public Health. 2022 Nov 21;10:1024850. doi: 10.3389/fpubh.2022.1024850 (PMC9720120; doi:10.3389/fpubh.2022.1024850)
Supplement: Supplementary file 1 [file Data_Sheet_1.xlsx]

## Sheet: COVID Inclusive WASH Checklist
COVID-19 Checklist for Including Disability and Ageing in WASH
DISABILITY											AGEING
	Core concept	Guiding principles	Activity #	Suggested activities	0=Core concept not mentioned	1=Core concept only mentioned	2=Core concept mentioned and explained	3=Specific programme target and actions identified to address the core concept	4=Actions and targets monitored and evaluated, with results presented against core concept			Core concept	Commitment / guiding principles	Activity #	Suggested activities	0=Core concept not mentioned	1=Core concept only mentioned	2=Core concept mentioned and explained	3=Specific programme target and actions identified to address the core concept	4=Actions and targets monitored and evaluated, with results presented against core concept
1	Non-discrimination	Intervention support the rights of people with disabilities with equal opportunity in accessing WASH services	1.1	Persons with disabilities are considered an 'at risk' group							1	Non-discrimination	Intervention support the rights of older adults with equal opportunity in accessing WASH services	1.1	Older adults considered an 'at risk' group
			1.2	Persons with disabilities included as a target population										1.2	Older adults included as a target population
			1.3	Have a separate budget line for every activities related to disability, including staff capacity development, outreach for people unable to leave their home or who are self-isolating, and all other related programme and policy activities										1.3	Have a separate budget line for every activities related to ageing including staff capacity development, outreach for people unable to leave their home or who are self-isolating, and all other related programme and policy activities
			1.4	Identify ways of engaging people with all types of impairments at all stages of COVID-19 programmes, from planning to evaluation										1.4	Identify ways of engaging older adults at all stages of COVID-19 programmes, from planning to evaluation
			1.5	Ensure all impairment groups and genders are represented in Organisations of Persons with Disabilities										1.5	Ensure a range of ages (50-60, 60-70, 70-80, 80+) and genders are represented in Older Persons Associations (OPAs)
			1.6	Work with community leaders, Organisations of Persons with Disabilities and disability service providers to identify households that include a person with a disability										1.6	Work with community leaders, OPAs and service providers for older adults to identify households that include older adults
			1.7	Actively seek to include people with different impairments, ages, genders, and their caregivers										1.7	Actively seek to include people with a range of ages ( range of ages (50-60, 60-70, 70-80, 80+), genders, and their caregivers
2	Individualised services	Intervention support the rights of people with disabilities with individually tailored WASH services to meet their needs, choices and impairment so that they can carry out COVID-19 protective measures	2.1	Provide households with a person with a disability additional hygiene products (e.g. more soap or cleaning products) or specific hygiene items to address their needs (e.g. incontinence products and menstrual hygiene materials), including end of life care							2	Individualised services	Intervention support the rights of older adults with individually tailored WASH services to meet their needs and choices so that they can carry out COVID-19 protective measures	2.1	Provide households with older adults with additional hygiene products (e.g. more soap or cleaning products) or specific hygiene items to address their needs (e.g. incontinence products), including end of life care
			2.2	Ensure all hygiene products and items reach people at home, in residential settings and care facilities										2.2	Ensure all hygiene products and items reach people at home, in residential settings and care facilities
			2.3	Provide advice to people with disabilities and caregivers on how to keep support structures and assistive devices clean [e.g. walking sticks, wheelchairs, crutches, and communication aids]										2.3	Provide advice to older adults and caregivers on how to keep support structures and assistive devices clean [e.g. walking sticks, wheelchairs, crutches, and communication aids]
			2.4	Make all WASH facilities and services, including handwashing stations and bathing facilities accessible										2.4	Make all WASH facilities and services, including handwashing stations and bathing facilities accessible
			2.5	Tailor hygiene behaviour change activities for people with disabilities focusing on the importance of maintaining hand and personal hygiene. This includes menstrual hygiene and incontinence management and the cleaning of any assistive devices used										2.5	Tailor hygiene behaviour change activities for older adults focusing on the importance of maintaining hand and personal hygiene. This includes incontinence management and the cleaning of any assistive devices used
3	Entitlement/affordability	Intervention includes entitlements for people with disabilities (e.g. respite grant or reduced user fee) and how they may qualify for specific benefits relevant to them	3.1	Provide subsidies/sliding scale tariff (for water, constructing handwashing facilities) for households with a person with a disability							3	Entitlement/affordability	Intervention includes entitlements for older adults (e.g. respite grant or reduced user fee) and how they may qualify for specific benefits relevant to them	3.1	Provide subsidies/sliding scale tariff (for water, constructing handwashing facilities) for households with an older adult(s)
			3.2	If people need to travel to access programme services (e.g. at health centres or public distribution points), arrange special transport for people with disabilities										3.2	If people need to travel to access programme services (e.g. at health centres or public distribution points), arrange special transport for older adults
4	Capability based services	Intervention recognizes the capabilities of people with disabilities	4.1	Consult, partner, engage Organisations of Persons with Disabilities (OPD), Disability Service Providers working with these organisations to inform each stage of your programme to ensure it is inclusive							4	Capability based services	Intervention recognizes the capabilities of older adults	4.1	Consult, partner, engage OPAs, Ageing Service Providers to inform each stage of your programme to ensure it is inclusive
			4.2	Fund Organisations of Persons with Disabilities' core costs, including overheads, organisational and capacity development efforts, as well as funding any joint activities										4.2	Fund OPAs' core costs, including overheads, organisational and capacity development efforts, as well as funding any joint activities
			4.3	Ensure OPDs and Disability Service Providers represent and ensure all impairment groups and genders										4.3	Ensure OPAs represent all ages (50+) and genders
			4.4	Encourage people with disabilities to take up leadership roles within the WASH committees and support them to be able to do this effectively and safely										4.4	Encourage older adults to take up leadership roles within the WASH committees and support them to be able to do this effectively and safely
5	Participation	Intervention support the right of people with disabilities to participate in the decisions that affect their lives and enhance their empowerment	5.1	Engage people with disabilities and caregivers throughout the planning, rapid review, design, implementation, monitoring and evaluation stages of your programme							5	Participation	Intervention support the right of older adults to participate in the decisions that affect their lives and enhance their empowerment	5.1	Engage people with older adults and caregivers throughout the planning, rapid review, design, implementation, monitoring and evaluation stages of your programme
			5.2	Actively seek to include people with different impairments, ages, genders, and their caregivers										5.2	Actively seek to include older adults of various ages (50+), genders, and their caregivers
			5.3	Hold events near households of people with disabilities and do house to house follow up with people who can't leave the home										5.3	Hold events near households of older adults and do house to house follow up with people who can't leave the home
6	Coordination of services	Intervention supports assistance of people with disabilities in accessing services from within a single provider system (interagency/utility) or more than one provider system (intra-agency/utility) or more than one sector (intersectoral)	6.1	Ensure all COVID WASH responses in health services, schools, households and public places, and with private sector are inclusive of people with disabilities							6	Coordination of services	Intervention supports assistance of older adults in accessing services from within a single provider system (interagency/utility) or more than one provider system (intra-agency/utility) or more than one sector (intersectoral)	6.1	Ensure all COVID WASH responses in health services, schools, households and public places, and with private sector are inclusive of older adults
			6.2	Develop a referral pathway for disability services, and distribute it to people with disabilities, and caregivers. Information must be accessible										6.2	Develop a referral pathway for services for older adults, and distribute it to older adults, and caregivers. Information must be accessible
7	Protection from harm	People with disabilities are protected from harm during their interaction with WASH and related services	7.1	Identify and address specific risks of harm to people with disability							7	Protection from harm	Older adults are protected from harm during their interaction with WASH and related services	7.1	Identify and address specific risks of harm to older adults
			7.2	Ensure bathing shelters and areas where hygiene products are changed are safe and private										7.2	Ensure bathing shelters and areas where hygiene products are changed are safe and private
			7.3	Promote hygiene behaviour change messaging about supporting each other, building community spirit and collective action										7.3	Promote hygiene behaviour change messaging about supporting each other, building community spirit and collective action
			7.4	Portray women, men, girls and boys with different impairments and different ages as part of a community groups and activities when developing communication materials										7.4	Portray older women and men as part of a community groups and activities when developing communication materials
			7.5	Challenge gender inequalities by depicting men and boys supporting people with disabilities										7.5	Challenge gender inequalities by depicting older men supporting older women
			7.6	Do a risk assessment throughout the intervention to: 1) Monitor backlash on social media such as derogatory comments about people with disabilities 2) Delete and respond to negative comments and then educate 3) Check that it does not amplify or put blame on one group (or if audience is interpreting it as such) 4) Develop safe and responsive feedback and complaint mechanisms for people with disabi…										7.6	Do a risk assessment throughout the intervention to: 1) Monitor backlash on social media such as derogatory comments about older adults 2) Delete and respond to negative comments and then educate 3) Check that it does not amplify or put blame on one group (or if audience is interpreting it as such) 4) Develop safe and responsive feedback and complaint mechanisms for older adults
8	Integration	Intervention promotes the use of mainstream WASH services by people with disabilities	8.1	Apply a twin track approach of mainstreaming and targeting							8	Integration	Intervention promotes the use of mainstream WASH services by older adults	8.1	Apply a twin track approach of mainstreaming and targeting
			8.2	Promote disability inclusive WASH within healthcare services										8.2	Promote ageing inclusive WASH within healthcare services
9	Family resource	Intervention recognizes the value of the family members and caregivers of people with disabilities in addressing WASH needs	9.1	Caregivers of persons with disabilities included as a target population							9	Family resource	Intervention recognizes the value of the family members and caregivers of older adults in addressing WASH needs	9.1	Caregivers of older adults included as a target population
			9.2	Provide assistance to people with disabilities, and caregivers to enable them to carry out COVID-19 protective measures [e.g. guidance on washing another person's hands thoroughly with soap and water]										9.2	Provide assistance to older adults, and caregivers to enable them to carry out COVID-19 protective measures [e.g. guidance on washing another person's hands thoroughly with soap and water]
			9.3	Provide accessible guidance to caregivers of people with intellectual and cognitive impairments to understand COVID and how to prevent infection, and keep support structures and assistive devices clean										9.3	Provide accessible guidance to people with cognitive impairments to understand COVID and how to prevent infection, keep support structures and assistive devices clean and for caregivers to support this
			9.4	Tailor hygiene behaviour change activities for caregivers of people with disabilities focusing on the importance of supporting another person to maintain hand and personal hygiene. This includes menstrual hygiene and incontinence management and the cleaning of any assistive devices used										9.4	Tailor hygiene behaviour change activities for caregivers of older adults by focusing on the importance of supporting another person to maintain hand and personal hygiene. This includes incontinence management and the cleaning of any assistive devices used
10	Family support	Intervention supports the mental and physical wellbeing of caregivers who support the WASH requirements of people with disabilities	10.1	Promote social support networks for caregivers (where they exist), or support OPDs and Disability service providers to develop these							10	Family support	Intervention supports the mental and physical wellbeing of caregivers who support the WASH requirements of older adults	10.1	Promote social support networks for caregivers (where they exist), or support OPAs and service providers to develop these
			10.2	Provide family members with information on how to make lifting devices at home to support the hygiene needs of people with disabilities										10.2	Provide family members with information on how to make lifting devices at home to support the hygiene needs of older adults
11	Accountability	The COVID response specifies to whom, and for what, services providers are accountable?	11.1	Ensure complaint mechanisms are set up; that people with disabilities and caregivers can access them, and they know how to use them							11	Accountability	The COVID response specifies to whom, and for what, services providers are accountable?	11.1	Ensure complaint mechanisms are set up; that older adults and caregivers can access them, and they know how to use them
12	Capacity development	The COVID response supports the capacity enhancement of WASH, health workers, private sector and other service providers in addressing WASH requirements of people with disabilities, and their caregivers	12.1	Train stakeholders and frontline staff on disability-inclusive WASH							12	Capacity development	The COVID response supports the capacity enhancement of WASH, health workers, private sector and other service providers in addressing WASH requirements of older adults, and their caregivers	12.1	Train stakeholders and frontline staff on ageing-inclusive WASH
			12.2	Train everyone involved in the COVID-19 response, including caregivers and community healthcare workers, on communicating effectively with people with disabilities										12.2	Train everyone involved in the COVID-19 response, including caregivers and community healthcare workers, are trained on communicating effectively with older adults
			12.3	In public services, train staff to clean all surfaces, including support and handrails										12.3	In public services, train staff to clean all surfaces, including support and handrails
13	Access	The COVID response supports accessible and safe WASH services within, or in the immediate vicinity, of household, health and educational institution, public institutions and places and workplace. All information is understandable and in appropriate format.	13.1	Provide hygiene information in accessible formats							13	Access	The COVID response supports accessible and safe WASH services within, or in the immediate vicinity, of household, health and educational institution, public institutions and places and workplace. All information is understandable and in appropriate format.	13.1	Provide hygiene information in accessible formats
			13.2	Reach out to people who might not access services or information (e.g. deaf, blind, people with intellectual and cognitive impairments, caregivers) to ensure they are able to access it (e.g. house to house visits)										13.2	Reach out to people who might not access services or information (e.g. older adults, deaf, blind, people with intellectual and cognitive impairments, caregivers) (e.g. house to house visits)
			13.3	Provide supplementary water supplies to households that include a person with a disability										13.3	Provide supplementary water supplies to households that include an older adult(s)
			13.4	Ensure COVID-19 communication and programme delivery processes reach people with disabilities, and that they are accessible.										13.4	Ensure COVID-19 communication and programme delivery processes reach older adults, and that they are accessible.
14	Quality	The COVID response assures the quality of water supply for consumption and other personal uses; that sanitation facilities are hygienically and technically safe to use by people with disabilities and that water for hygiene (cleansing, handwashing) is accessible at critical times (i.e. during menstruation, after defecation, changing diapers/nappies, before preparing food and before eating) for peo…	14.1	Collect evidence from people with disability to inform inclusive policy and programming							14	Quality	The COVID response assures the quality of water supply for consumption and other personal uses; that sanitation facilities are hygienically and technically safe to use by older adults and that water for hygiene (cleansing, handwashing) is accessible at critical times (i.e. after defecation, changing diapers/nappies, before preparing food and before eating) for older adults and caregivers. WASH se…	14.1	Collect evidence from older adults to inform inclusive policy and programming
			14.2	Conduct a rapid review of current handwashing behaviours and barriers to practicing these, and other WASH behaviours among people with disabilities and their caregivers during COVID-19										14.2	Conduct a rapid review of current handwashing behaviours and barriers to practicing these, and other WASH behaviours among people with disabilities and their caregivers during COVID-19
			14.3	Embed the Washington Group Short Set of questions to routine data collection										14.3	Embed the Washington Group Short Set of questions to routine data collection
			14.4	Disaggregate data by disability										14.4	Disaggregate data by age (50-60, 60-70, 70-80, 80+)
			14.5	Monitor exclusion and inclusion of people with disabilities										14.5	Monitor exclusion and inclusion of older adults
			14.6	Ensure COVID-19 protective measures reach people in residential settings and care facilities (e.g. additional hygiene products)										14.6	Ensure COVID-19 protective measures reach people in residential settings and care facilities (e.g. additional hygiene products)
15	Efficiency	COVID responses will still be available in times of financial crisis; technology choices appropriate, the operation and maintenance of services are assured.	15.1	Advocate to governments and other organisations that disability inclusion measures should be built into hygiene policies, implementation plans and strategies							15	Efficiency	COVID responses will still be available in times of financial crisis; technology choices appropriate, the operation and maintenance of services are assured.	15.1	Advocate to governments and other organisations that ageing inclusion measures should be built into hygiene policies, implementation plans and strategies
			15.2	Recognise the obligations and responsibility of government and sector actors to respond; this is not only an issue of individual action or responsibility										15.2	Recognise the obligations and responsibility of government and sector actors to respond; this is not only an issue of individual action or responsibility

## Sheet: Example
COVID-19 Checklist for Including Disability and Ageing in WASH
DISABILITY											AGEING
	Core concept	Guiding principles	Act. #	Suggested activities	0=Core concept not mentioned	1=Core concept only mentioned	2=Core concept mentioned and explained	3=Specific programme target and actions identified to address the core concept	4=Actions and targets monitored and evaluated, with results presented against core concept			Core concept	Commitment / guiding principles	Act. #	Suggested activities	0=Core concept not mentioned	1=Core concept only mentioned	2=Core concept mentioned and explained	3=Specific programme target and actions identified to address the core concept	4=Actions and targets monitored and evaluated, with results presented against core concept
1	Non-discrimination	Intervention support the rights of people with disabilities with equal opportunity in accessing WASH services	1.1	Persons with disabilities are considered an 'at risk' group							1	Non-discrimination	Intervention support the rights of older adults with equal opportunity in accessing WASH services	1.1	Older adults considered an 'at risk' group
			1.2	Persons with disabilities included as a target population										1.2	Older adults included as a target population
			1.3	Have a separate budget line for every activities related to disability, including staff capacity development, outreach for people unable to leave their home or who are self-isolating, and all other related programme and policy activities										1.3	Have a separate budget line for every activities related to ageing including staff capacity development, outreach for people unable to leave their home or who are self-isolating, and all other related programme and policy activities
			1.4	Identify ways of engaging people with all types of impairments at all stages of COVID-19 programmes, from planning to evaluation										1.4	Identify ways of engaging older adults at all stages of COVID-19 programmes, from planning to evaluation
			1.5	Ensure all impairment groups and genders are represented in Organisations of Persons with Disabilities										1.5	Ensure a range of ages (50-60, 60-70, 70-80, 80+) and genders are represented in Older Persons Associations (OPAs)
			1.6	Work with community leaders, Organisations of Persons with Disabilities and disability service providers to identify households that include a person with a disability										1.6	Work with community leaders, OPAs and service providers for older adults to identify households that include older adults
			1.7	Actively seek to include people with different impairments, ages, genders, and their caregivers										1.7	Actively seek to include people with a range of ages ( range of ages (50-60, 60-70, 70-80, 80+), genders, and their caregivers
2	Individualised services	Intervention support the rights of people with disabilities with individually tailored WASH services to meet their needs, choices and impairment so that they can carry out COVID-19 protective measures	2.1	Provide households with a person with a disability additional hygiene products (e.g. more soap or cleaning products) or specific hygiene items to address their needs (e.g. incontinence products and menstrual hygiene materials), including end of life care							2	Individualised services	Intervention support the rights of older adults with individually tailored WASH services to meet their needs and choices so that they can carry out COVID-19 protective measures	2.1	Provide households with older adults with additional hygiene products (e.g. more soap or cleaning products) or specific hygiene items to address their needs (e.g. incontinence products), including end of life care
			2.2	Ensure all hygiene products and items reach people at home, in residential settings and care facilities										2.2	Ensure all hygiene products and items reach people at home, in residential settings and care facilities
			2.3	Provide advice to people with disabilities and caregivers on how to keep support structures and assistive devices clean [e.g. walking sticks, wheelchairs, crutches, and communication aids]										2.3	Provide advice to older adults and caregivers on how to keep support structures and assistive devices clean [e.g. walking sticks, wheelchairs, crutches, and communication aids]
			2.4	Make all WASH facilities and services, including handwashing stations and bathing facilities accessible										2.4	Make all WASH facilities and services, including handwashing stations and bathing facilities accessible
			2.5	Tailor hygiene behaviour change activities for people with disabilities focusing on the importance of maintaining hand and personal hygiene. This includes menstrual hygiene and incontinence management and the cleaning of any assistive devices used										2.5	Tailor hygiene behaviour change activities for older adults focusing on the importance of maintaining hand and personal hygiene. This includes incontinence management and the cleaning of any assistive devices used
3	Entitlement/affordability	Intervention includes entitlements for people with disabilities (e.g. respite grant or reduced user fee) and how they may qualify for specific benefits relevant to them	3.1	Provide subsidies/sliding scale tariff (for water, constructing handwashing facilities) for households with a person with a disability							3	Entitlement/affordability	Intervention includes entitlements for older adults (e.g. respite grant or reduced user fee) and how they may qualify for specific benefits relevant to them	3.1	Provide subsidies/sliding scale tariff (for water, constructing handwashing facilities) for households with an older adult(s)
			3.2	If people need to travel to access programme services (e.g. at health centres or public distribution points), arrange special transport for people with disabilities										3.2	If people need to travel to access programme services (e.g. at health centres or public distribution points), arrange special transport for older adults
4	Capability based services	Intervention recognizes the capabilities of people with disabilities	4.1	Consult, partner, engage Organisations of Persons with Disabilities (OPD), Disability Service Providers working with these organisations to inform each stage of your programme to ensure it is inclusive							4	Capability based services	Intervention recognizes the capabilities of older adults	4.1	Consult, partner, engage OPAs, Ageing Service Providers to inform each stage of your programme to ensure it is inclusive
			4.2	Fund Organisations of Persons with Disabilities' core costs, including overheads, organisational and capacity development efforts, as well as funding any joint activities										4.2	Fund OPAs' core costs, including overheads, organisational and capacity development efforts, as well as funding any joint activities
			4.3	Ensure OPDs and Disability Service Providers represent and ensure all impairment groups and genders										4.3	Ensure OPAs represent all ages (50+) and genders
			4.4	Encourage people with disabilities to take up leadership roles within the WASH committees and support them to be able to do this effectively and safely										4.4	Encourage older adults to take up leadership roles within the WASH committees and support them to be able to do this effectively and safely
5	Participation	Intervention support the right of people with disabilities to participate in the decisions that affect their lives and enhance their empowerment	5.1	Engage people with disabilities and caregivers throughout the planning, rapid review, design, implementation, monitoring and evaluation stages of your programme							5	Participation	Intervention support the right of older adults to participate in the decisions that affect their lives and enhance their empowerment	5.1	Engage people with older adults and caregivers throughout the planning, rapid review, design, implementation, monitoring and evaluation stages of your programme
			5.2	Actively seek to include people with different impairments, ages, genders, and their caregivers										5.2	Actively seek to include older adults of various ages (50+), genders, and their caregivers
			5.3	Hold events near households of people with disabilities and do house to house follow up with people who can't leave the home										5.3	Hold events near households of older adults and do house to house follow up with people who can't leave the home
6	Coordination of services	Intervention supports assistance of people with disabilities in accessing services from within a single provider system (interagency/utility) or more than one provider system (intra-agency/utility) or more than one sector (intersectoral)	6.1	Ensure all COVID WASH responses in health services, schools, households and public places, and with private sector are inclusive of people with disabilities							6	Coordination of services	Intervention supports assistance of older adults in accessing services from within a single provider system (interagency/utility) or more than one provider system (intra-agency/utility) or more than one sector (intersectoral)	6.1	Ensure all COVID WASH responses in health services, schools, households and public places, and with private sector are inclusive of older adults
			6.2	Develop a referral pathway for disability services, and distribute it to people with disabilities, and caregivers. Information must be accessible										6.2	Develop a referral pathway for services for older adults, and distribute it to older adults, and caregivers. Information must be accessible
7	Protection from harm	People with disabilities are protected from harm during their interaction with WASH and related services	7.1	Identify and address specific risks of harm to people with disability							7	Protection from harm	Older adults are protected from harm during their interaction with WASH and related services	7.1	Identify and address specific risks of harm to older adults
			7.2	Ensure bathing shelters and areas where hygiene products are changed are safe and private										7.2	Ensure bathing shelters and areas where hygiene products are changed are safe and private
			7.3	Promote hygiene behaviour change messaging about supporting each other, building community spirit and collective action										7.3	Promote hygiene behaviour change messaging about supporting each other, building community spirit and collective action
			7.4	Portray women, men, girls and boys with different impairments and different ages as part of a community groups and activities when developing communication materials										7.4	Portray older women and men as part of a community groups and activities when developing communication materials
			7.5	Challenge gender inequalities by depicting men and boys supporting people with disabilities										7.5	Challenge gender inequalities by depicting older men supporting older women
			7.6	Do a risk assessment throughout the intervention to: 1) Monitor backlash on social media such as derogatory comments about people with disabilities 2) Delete and respond to negative comments and then educate 3) Check that it does not amplify or put blame on one group (or if audience is interpreting it as such) 4) Develop safe and responsive feedback and complaint mechanisms for people with disabi…										7.6	Do a risk assessment throughout the intervention to: 1) Monitor backlash on social media such as derogatory comments about older adults 2) Delete and respond to negative comments and then educate 3) Check that it does not amplify or put blame on one group (or if audience is interpreting it as such) 4) Develop safe and responsive feedback and complaint mechanisms for older adults
8	Integration	Intervention promotes the use of mainstream WASH services by people with disabilities	8.1	Apply a twin track approach of mainstreaming and targeting							8	Integration	Intervention promotes the use of mainstream WASH services by older adults	8.1	Apply a twin track approach of mainstreaming and targeting
			8.2	Promote disability inclusive WASH within healthcare services										8.2	Promote ageing inclusive WASH within healthcare services
9	Family resource	Intervention recognizes the value of the family members and caregivers of people with disabilities in addressing WASH needs	9.1	Caregivers of persons with disabilities included as a target population							9	Family resource	Intervention recognizes the value of the family members and caregivers of older adults in addressing WASH needs	9.1	Caregivers of older adults included as a target population
			9.2	Provide assistance to people with disabilities, and caregivers to enable them to carry out COVID-19 protective measures [e.g. guidance on washing another person's hands thoroughly with soap and water]										9.2	Provide assistance to older adults, and caregivers to enable them to carry out COVID-19 protective measures [e.g. guidance on washing another person's hands thoroughly with soap and water]
			9.3	Provide accessible guidance to caregivers of people with intellectual and cognitive impairments to understand COVID and how to prevent infection, and keep support structures and assistive devices clean										9.3	Provide accessible guidance to people with cognitive impairments to understand COVID and how to prevent infection, keep support structures and assistive devices clean and for caregivers to support this
			9.4	Tailor hygiene behaviour change activities for caregivers of people with disabilities focusing on the importance of supporting another person to maintain hand and personal hygiene. This includes menstrual hygiene and incontinence management and the cleaning of any assistive devices used										9.4	Tailor hygiene behaviour change activities for caregivers of older adults by focusing on the importance of supporting another person to maintain hand and personal hygiene. This includes incontinence management and the cleaning of any assistive devices used
10	Family support	Intervention supports the mental and physical wellbeing of caregivers who support the WASH requirements of people with disabilities	10.1	Promote social support networks for caregivers (where they exist), or support OPDs and Disability service providers to develop these							10	Family support	Intervention supports the mental and physical wellbeing of caregivers who support the WASH requirements of older adults	10.1	Promote social support networks for caregivers (where they exist), or support OPAs and service providers to develop these
			10.2	Provide family members with information on how to make lifting devices at home to support the hygiene needs of people with disabilities										10.2	Provide family members with information on how to make lifting devices at home to support the hygiene needs of older adults
11	Accountability	The COVID response specifies to whom, and for what, services providers are accountable?	11.1	Ensure complaint mechanisms are set up; that people with disabilities and caregivers can access them, and they know how to use them							11	Accountability	The COVID response specifies to whom, and for what, services providers are accountable?	11.1	Ensure complaint mechanisms are set up; that older adults and caregivers can access them, and they know how to use them
12	Capacity building	The COVID response supports the capacity enhancement of WASH, health workers, private sector and other service providers in addressing WASH requirements of people with disabilities, and their caregivers	12.1	Train stakeholders and frontline staff on disability-inclusive WASH							12	Capacity building	The COVID response supports the capacity enhancement of WASH, health workers, private sector and other service providers in addressing WASH requirements of older adults, and their caregivers	12.1	Train stakeholders and frontline staff on ageing-inclusive WASH
			12.2	Train everyone involved in the COVID-19 response, including caregivers and community healthcare workers, on communicating effectively with people with disabilities										12.2	Train everyone involved in the COVID-19 response, including caregivers and community healthcare workers, are trained on communicating effectively with older adults
			12.3	In public services, train staff to clean all surfaces, including support and handrails										12.3	In public services, train staff to clean all surfaces, including support and handrails
13	Access	The COVID response supports accessible and safe WASH services within, or in the immediate vicinity, of household, health and educational institution, public institutions and places and workplace. All information is understandable and in appropriate format.	13.1	Provide hygiene information in accessible formats							13	Access	The COVID response supports accessible and safe WASH services within, or in the immediate vicinity, of household, health and educational institution, public institutions and places and workplace. All information is understandable and in appropriate format.	13.1	Provide hygiene information in accessible formats
			13.2	Reach out to people who might not access services or information (e.g. deaf, blind, people with intellectual and cognitive impairments, caregivers) to ensure they are able to access it (e.g. house to house visits)										13.2	Reach out to people who might not access services or information (e.g. older adults, deaf, blind, people with intellectual and cognitive impairments, caregivers) (e.g. house to house visits)
			13.3	Provide supplementary water supplies to households that include a person with a disability										13.3	Provide supplementary water supplies to households that include an older adult(s)
			13.4	Ensure COVID-19 communication and programme delivery processes reach people with disabilities, and that they are accessible.										13.4	Ensure COVID-19 communication and programme delivery processes reach older adults, and that they are accessible.
14	Quality	The COVID response assures the quality of water supply for consumption and other personal uses; that sanitation facilities are hygienically and technically safe to use by people with disabilities and that water for hygiene (cleansing, handwashing) is accessible at critical times (i.e. during menstruation, after defecation, changing diapers/nappies, before preparing food and before eating) for peo…	14.1	Collect evidence from people with disability to inform inclusive policy and programming							14	Quality	The COVID response assures the quality of water supply for consumption and other personal uses; that sanitation facilities are hygienically and technically safe to use by older adults and that water for hygiene (cleansing, handwashing) is accessible at critical times (i.e. after defecation, changing diapers/nappies, before preparing food and before eating) for older adults and caregivers. WASH se…	14.1	Collect evidence from older adults to inform inclusive policy and programming
			14.2	Conduct a rapid review of current handwashing behaviours and barriers to practicing these, and other WASH behaviours among people with disabilities and their caregivers during COVID-19										14.2	Conduct a rapid review of current handwashing behaviours and barriers to practicing these, and other WASH behaviours among people with disabilities and their caregivers during COVID-19
			14.3	Embed the Washington Group Short Set of questions to routine data collection										14.3	Embed the Washington Group Short Set of questions to routine data collection
			14.4	Disaggregate data by disability										14.4	Disaggregate data by age (50-60, 60-70, 70-80, 80+)
			14.5	Monitor exclusion and inclusion of people with disabilities										14.5	Monitor exclusion and inclusion of older adults
			14.6	Ensure COVID-19 protective measures reach people in residential settings and care facilities (e.g. additional hygiene products)										14.6	Ensure COVID-19 protective measures reach people in residential settings and care facilities (e.g. additional hygiene products)
15	Efficiency	COVID responses will still be available in times of financial crisis; technology choices appropriate, the operation and maintenance of services are assured.	15.1	Advocate to governments and other organisations that disability inclusion measures should be built into hygiene policies, implementation plans and strategies							15	Efficiency	COVID responses will still be available in times of financial crisis; technology choices appropriate, the operation and maintenance of services are assured.	15.1	Advocate to governments and other organisations that ageing inclusion measures should be built into hygiene policies, implementation plans and strategies
			15.2	Recognise the obligations and responsibility of government and sector actors to respond; this is not only an issue of individual action or responsibility										15.2	Recognise the obligations and responsibility of government and sector actors to respond; this is not only an issue of individual action or responsibility

## Sheet: Resources
Resources for COVID Inclusive WASH activities: disability & ageing
Topic	Author/s	Publication date	Title	Synopsis	Hyperlink
Accessible communication	UNICEF	2020	Risk Communication & Community Engagement for COVID-19- Engaging with Children and Adults with Disabilities		https://www.unicef.org/disabilities/files/COVID-19__engagement_children_and_adults_with_disabilities_final.pdf
Accessible WASH	WEDC & WaterAid	2014	Compendium of accessible WASH technologies	This compendium presents low-cost technologies to improve the accessibility of household water, sanitation and hygiene (WASH) facilities. It is designed for use by people working directly with communities in rural areas of Sub-Saharan Africa, including health workers and community volunteers.	https://washmatters.wateraid.org/publications/compendium-of-accessible-wash-technologies
Accessible WASH	The Sanitation Learning Hub	2020	Handwashing Compendium for Low Resource Settings: A Living Document	The compendium provides guidance on low-cost handwashing facilities that can be widely used in low and middle-income countries. It can be shared extensively as governments and agencies tackle the crisis in low and middle-income countries here handwashing facilities are urgently needed in households, communities, schools and healthcare facilities.	https://www.ids.ac.uk/publications/handwashing-compendium-for-low-resource-settings-a-living-document/
Accessible WASH	UNICEF	2020	Handwashing Stations and Supplies for the COVID-19 Response	This document provides an overview of available handwashing station designs for policy makers, implementers and procurement officers. It places special importance on local manufacturing and procurement and complements existing technical and programmatic guidance on WASH and COVID-19	https://www.unicef.org/documents/handwashing-stations-and-supplies-covid-19-response
Cleaning wheelchairs	Live without limits	2020	COVID-19 Tips for wheelchair users	Guidance on how to clean wheelchairs effectively	https://www.sunrisemedical.co.uk/blog/wheelchair-precautions-for-covid-19
Disability & Ageing in humanitarian interventions	Akerkar, S. & Bhardwaj, R.	2018	Good practice guide: embedding inclusion of older people and people with disabilities in humanitarian policy and practice. Lessons learnt from the Age & Disability Capacity (ADCAP) programme	This guide shares good practices and challenges that have emerged through the experience of the Age and Disability Capacity Programme (ADCAP) implementing partners, in embedding inclusion of older people and people with disabilities within their humanitarian policies and practices	http://www.helpage.org/download/5abce47081d9f
Disability & Ageing in humanitarian interventions	HelpAge		SHPERE Humanitarian inclusion standards for older people and people with disabilities	The Humanitarian inclusion standards for older people and people with disabilities provide humanitarian organisations with inclusion standards to ensure older people and people with disabilities are not marginalised in emergency responses.	https://spherestandards.org/resources/humanitarian-inclusion-standards-for-older-people-and-people-with-disabilities/
Disability & Ageing in humanitarian interventions	Wilbur, J.	2020	Considering disability and ageing in COVID-19 hygiene promotion programmes	Covers: why we should include older and disabled people in COVID-19 responses, access and barriers to WASH, and how to ensure these populations and their carers are included in all COVID-19 hygiene promotion programmes	https://resources.hygienehub.info/en/articles/4097594-considering-disability-and-ageing-in-covid-19-hygiene-promotion-programmes
Disaggregating data	Washington Group on Disability Statistics	Various	WG Short Set on Functioning (WG-SS)	The WG Short Set of six questions on functioning for use on national censuses and surveys was developed, tested and adopted by the Washington Group on Disability Statistics (WG). The questions reflect advances in the conceptualization of disability and use the World Health Organization’s International Classification of Functioning, Disability, and Health (ICF) as a conceptual framework. Translati…	https://www.washingtongroup-disability.com/question-sets/wg-short-set-on-functioning-wg-ss/
Disaggregating data	Washington Group on Disability Statistics	2020	Washington Group Extended Set on Functioning (WG-ES)	The Washington Group Short Set questions will identify the majority of persons in the population who are at greater risk than the general population of experiencing limited or restricted participation in society. Where more information about disability is required, the WG Extended Set on Functioning (WG-ES) is recommended. Translations are available	https://www.washingtongroup-disability.com/question-sets/wg-extended-set-on-functioning-wg-es/
Disaggregating data	Leonard Cheshire	2020	The Data Disability Portal	Highlighting gaps in worldwide disability data, includes data by SDGs and resources	https://www.disabilitydataportal.com/
Disaggregating data	Shakespeare, T. et al	2020	How can we measure disability in research related to the COVID-19 response?		https://www.disabilityevidence.org/questions-evidence/how-can-we-measure-disability-research-related-covid-19-response
Disaggregating data	Sightsavers	2019	Everybody Counts	Globally, there’s a lack of accurate data on disability. We aim to change this by looking at new ways to collect data about the inclusion of people with disabilities.	https://www.sightsavers.org/programmes/everybody-counts/
Disaggregating data	Humanity & Inclusion		Disability Data in Humanitarian Action	Includes a factsheet on collecting data in humanitarian action using the Washington Group questions	https://humanity-inclusion.org.uk/en/projects/disability-data-in-humanitarian-action
Disaggregating data	Humanity & Inclusion		Learning Toolkit, E-learning: Collecting data for the inclusion of persons with disabilities in humanitarian action - the application of the Washington Group Questions	This 2-hour course has been designed to support humanitarian programme staff understand, plan for and use the WGQs to identify persons with disabilities in humanitarian action. With case studies, practical examples and a wealth of supporting resources, the e-learning is an essential entry point for all programme staff interested in understanding more about how to use the WGQs.	https://humanity-inclusion.org.uk/en/projects/disability-data-in-humanitarian-action
Disaggregating data	BOND	2019	Inclusion counts: how to collect better disability data	Introduces the Data Disability: Part of a series of disability mainstreaming activities, leading experts in the disability data field came together to share learning on collecting and using disability data.	https://www.bond.org.uk/news/2019/12/inclusion-counts-how-to-collect-better-disability-data
Do not harm	WaterAid	2020	WaterAid’s Guidance for creating empowering and inclusive WASH and COVID-19 responses	This document is designed to help provide practical guidance to WaterAid Country Programs on how to ensure our WASH and Covid-19 responses are inclusive, empowering and do no harm. WaterAid is committed to tackling inequalities in all aspects of WASH. This extends to our work in specific responses like Covid-19. We set out clearly the reasons why Covid-19, like any crisis, impacts hardest on thos…	https://www.disabilityevidence.org/resources/wateraid-guidance-creating-empowering-and-inclusive-wash-and-covid-19-responses-2020
Do not harm	CBM	2019	HHoT – Humanitarian Hands-on Tool for Accessibility & Inclusion	HHoT – Humanitarian Hands-on Tool is a web application with simple one-page guidelines on all issues relevant to the design and implementation of inclusive humanitarian action. These task cards are fully searchable and logically interlinked for ease of use, and can be shared, printed or saved as favourites. The whole app (which is fully accessible) can be downloaded to any mobile device and is th…	https://enabled.in/wp/hhot-humanitarian-hands-on-tool-for-accessibility-inclusion-cbm-initiative/
Family caregivers	World Vision and CBM Australia	2018	Learning from experience: Guidelines for locally sourced and cost-effective strategies for hygiene at home for people with high support needs	This resource, based on learning from World Vision’s RIWASH 3 project, identifies starting points which can be used with individuals with disabilities and their families to create and implement practical strategies to remove or reduce such barriers to basic WASH access. It includes instructions on how to make lifting belts, tilted chairs for bathing and incontinence products at home	https://www.humanitarianlibrary.org/resource/learning-experience-guidelines-locally-sourced-and-cost-effective-strategies-hygiene-home
Family caregivers	Department of Health and Social Care (UK Government)	2020	Coronavirus (COVID-19): guidance for care staff supporting adults with learning disabilities and autistic adults	This guidance is for care workers and personal assistants who support adults with learning disabilities and autistic adults. The guidance will help care staff to: 1) keep people with learning disabilities and autistic people safe 2) support them to understand the changes they need to make during the COVID-19 outbreak, 3) protect their own wellbeing	https://www.gov.uk/government/publications/covid-19-supporting-adults-with-learning-disabilities-and-autistic-adults/coronavirus-covid-19-guidance-for-care-staff-supporting-adults-with-learning-disabilities-and-autistic-adults
Family caregivers	World Vision	2018	Learning from experience: Guidelines for locally sourced and cost-effective strategies for hygiene at home for people with high support needs	This resource, based on learning from World Vision’s RIWASH 3 project, identifies starting points which can be used with individuals with disabilities and their families to create and implement practical strategies to remove or reduce such barriers to basic WASH access. It includes instructions on how to make lifting belts, tilted chairs for bathing and incontinence products at home	https://www.humanitarianlibrary.org/resource/learning-experience-guidelines-locally-sourced-and-cost-effective-strategies-hygiene-home
Family caregivers	HelpAge	2020	Guidance and advice for carers at home	The information included here gives clear and accurate advice about what you can do to support those in your care, while also looking after yourself.	https://www.helpage.org/what-we-do/covid19-guidance-and-advice-for-carers-of-older-people-at-home/
Family caregivers	HelpAge	2020	Psychosocial support for older people	Providing psychosocial support during the different phases of the crisis is very important and can help people cope better, including older people, their caregivers and their families.	https://www.helpage.org/download/5efdb79f261e5/
Family caregivers	HelpAge	2020	End of life care at home	This guidance is focused on end of life care for someone with COVID-19 but much of the information is relevant for those caring for someone with other conditions.	https://www.helpage.org/what-we-do/covid19-end-of-life-care-at-home-guidance-for-family-members-and-friends/
General information: Disability & Ageing	WHO / World Bank	2011	World Report on Disability	The first report on disability reviews evidence about the situation of people with disabilities around the world. Following chapters on understanding disability and measuring disability, the report contains topic-specific chapters on health; rehabilitation; assistance and support; enabling environments; education; and employment. Within each chapter, there is a discussion of the barriers confront…	https://www.who.int/teams/noncommunicable-diseases/disability-and-rehabilitation/world-report-on-disability
General information: Disability & Ageing	LSHTM		Disability Evidence Portal	Evidence to inform policy A repository of solutions, evidence and tools for strengthening decision-making within Disability-Inclusive Development. Includes evidence briefs on COVID-19, stigma, health, education, livelihood and social protection, cross cutting	https://www.disabilityevidence.org/
Incontinence	Mulitple	N/A	Incontinence and WASH, focusing on people in humanitarian and low-and middle-income contexts.	WASH-related tools and resources have been collated on this webpage to help improve the knowledge and practices of the WASH sector to respond to incontinence	https://wash.leeds.ac.uk/incontinence-and-wash/
Incontinence	Rosato-Scott et al	2019	Guidance on supporting people with incontinence in humanitarian and low- and middle-income contexts (LMICs)	An explanation of what incontinence is, who might experience the condition, and how incontinent people and their carers in LMICs (including humanitarian contexts) can be supported to manage the condition	https://doi.org/10.5518/100/13
Incontinence	Rosato-Scott et al	2020	Incontinence: We Need to Talk About Leaks	Provides a basic introduction to incontinence and the realities that people living with incontinence face; practical suggestions for how to identify and engage with people living with incontinence to start ‘talking about leaks'; practical suggestions for the WASH sector (and others) to contribute to reducing inequalities associated with incontinence	https://sanitationlearninghub.org/resource/incontinence-we-need-to-talk-about-leaks/
Incontinence	Rosato-Scott et al	2020	How to Talk About Leaks: A Checklist	This checklist accompanies the guide ‘Incontinence: We need to Talk About Leaks’ – used together they can increase your understanding of incontinence and the options available to support people living with the condition; and provide guidance on how to have conversations to understand how best to support people living with incontinence in your area	https://sanitationlearninghub.org/resource/how-to-talk-about-incontinence-a-checklist/
Incontinence	Rosato-Scott et al	2019	Summary guidance on supporting people with incontinence in humanitarian and low- and middle-income contexts (LMICs)	A four-page summary of the guidance document above	https://doi.org/10.5518/100/14
Informal settlements	HelpAge	2020	Older people and COVID-19 in informal settlements	COVID-19 is likely to have a particularly significant direct and indirect impact on older people in poverty living in informal settlements – slums, shanty towns and favela communities.	https://www.helpage.org/what-we-do/older-people-and-covid19-in-informal-settlements/
Older People's Associations	HelpAge	2020	Advice for communities and Older People's Associations	Advice to community on how members and groups can understand and map their communities, measures they can take to support social engagement and avoid isolation, ensure older people have access to basic supplies and what to do if an older person is unwell.	https://www.helpage.org/what-we-do/covid19-guidance-and-advice-for-communities-and-older-peoples-associations-/
Participatory data collection tools	LSHTM, Action Contre La Faim, CAWST	Various	Wash’Em’s handwashing demonstration tool	Free software and resources for designing custom hygiene programs in emergencies	https://app.washem.info/?_ga=2.86249816.1913506426.1601998002-1200466155.1595230853
Participatory data collection tools	WaterAid & WEDC	Various	Accessibility and safety audits, including guidance, and audits for latrines, market places, school latrines, water points	Guidance for facilitators to evaluate the level of accessibility and safety of an existing water and/or sanitation facility and its surrounds, and to identify possible changes or improvements with the involvement of end users.	https://washmatters.wateraid.org/publications/accessibility-and-safety-audits
Participatory data collection tools	WaterAid	2018	Accessibility and safety audit of healthcare facilities	This participatory management tool, aimed at ensuring inclusive access to WASH in healthcare facilities, was compiled with the help of several NGOs, Disabled People’s Organizations, healthcare facility users, and government representatives from the health, WASH and disability sectors. An accessiblity and safety audits for WASH facilities in healthcare settings is included on page 19-25	https://washmatters.wateraid.org/publications/user-friendly-wash-in-healthcare-facilities-in-cambodia
Participatory data collection tools	WaterAid & LSHTM	2017	Accessibility and safety audit of menstrual hygiene management facilities	Guidance for facilitators to evaluate the level of accessibility and safety of an existing water and/or sanitation facility and its surrounds, and to identify possible changes or improvements with the involvement of end users.	https://lshtm-my.sharepoint.com/:w:/g/personal/lsh1702168_lshtm_ac_uk/EUj7Kl1mpsJIlDFQlZnlPsQBaHPvhbsRnH4fdHQBSOSGLg?e=VFpOeu
Residential care homes	HelpAge	2020	Guidelines for care homes	While older people in care homes are particularly vulnerable to COVID-19, there are steps that can be taken to reduce their risk, and to ensure they are well cared for and supported.	https://www.helpage.org/what-we-do/guidelines-for-care-homes-for-older-people-in-the-context-of-coronavirus-covid19/
Residential care homes	HelpAge	2020	Caring for older people: Managing residential care	This animation aims to inform care home managers of the ways to ensure safety in residential homes.	https://youtu.be/RCZYPjGtctY
Socially distancing	HelpAge	2020	Wondering how to help others from a distance?	This animation informs homecare volunteers and community leaders on measures that are needed to ensure continuity of care for older people during COVID-19.	https://youtu.be/eX0ds5i7G1Q
